# Supplementary material for: Collection of cell-free DNA for genomic analysis of solid tumors in a clinical laboratory setting
Source: PLoS One. 2017 Apr 27;12(4):e0176241. doi: 10.1371/journal.pone.0176241 (PMC5407747; doi:10.1371/journal.pone.0176241)
Supplement: S2 Table — (XLSX) [file pone.0176241.s005.xlsx]

## Sheet: Supplemental Table 2
Table 2. cfDNA yields 41 high volume plasmapharesis samples collected from healthy donors
Gender	Age-years	Average yield (ng/mL plasma)
M	29	5
F	52	4.4
F	50	2.675
F	64	5.4
F	42	4.6
M	23	2.7
M	61	6.425
M	29	5.48125
F	27	3.20625
M	34	4.2375
F	39	2.91875
M	57	7.23125
M	23	3.8625
M	21	4.78125
F	25	6.49375
M	32	6.8375
F	48	3.125
M	34	6.3125
M	24	3.875
F	30	4.1625
M	56	5.3
M	27	3.55
F	24	3.825
F	24	3.625
M	30	5.25625
M	24	5.4
M	19	4.09375
F	24	6.0375
M	24	5
M	29	2.1
M	44	4
F	20	3.4
F	44	6
M	21	2.6
F	34	4.6
M	24	3.8
M	29	3.4
M	22	3.8
F	34	4
F	23	2
M	25	5.4
		4.4125
